# Supplementary material for: HPV16 E6 Controls the Gap Junction Protein Cx43 in Cervical Tumour Cells
Source: Viruses. 2015 Oct 5;7(10):5243–56. doi: 10.3390/v7102871 (PMC4632379; doi:10.3390/v7102871)
Supplement: Supplementary File 1 [file viruses-07-02871-s001.zip]

Archive with 3 entries (2 files):
- viruses-07-02871-supplementary/
- viruses-07-02871-supplementary/supplementary Figure 1.pptx
- viruses-07-02871-supplementary/supplementary Figure 2.png
